# Supplementary material for: Rapid Generation and Molecular Docking Analysis of Single-Chain Fragment Variable (scFv) Antibody Selected by Ribosome Display Targeting Cholecystokinin B Receptor (CCK-BR) for Reduction of Chronic Neuropathic Pain
Source: Int J Mol Sci. 2023 Jul 3;24(13):11035. doi: 10.3390/ijms241311035 (PMC10341521; doi:10.3390/ijms241311035)
Supplement: Supplementary file 1 [file ijms-24-11035-s001.zip]

Archive with 1 entries (1 files):
- ijms-2404363-supplementary.pdf
